# Supplementary material for: Contemporary Concepts and Techniques for Scar Minimization in Direct Brow Lift: A Literature Review
Source: J Clin Med. 2026 Jun 9;15(12):4445. doi: 10.3390/jcm15124445 (PMC13301638; doi:10.3390/jcm15124445)
Supplement: Supplementary file 1 [file jcm-15-04445-s001.zip]

Archive with 1 entries (1 files):
- jcm-4312725-supplementary.pdf
